# Supplementary material for: Undetectable off-target effects induced by FokI catalytic domain in mouse embryos
Source: Genome Biol. 2024 Feb 20;25:51. doi: 10.1186/s13059-024-03188-9 (PMC10877887; doi:10.1186/s13059-024-03188-9)
Supplement: Supplementary file 2 — Additional file 2. Details of sequencing data. [file 13059_2024_3188_MOESM2_ESM.xlsx]

## Sheet: SRA informations of GOTI sample
Accession	Title	BioProject	SRA	Sample_name
SAMN31421934	TALEN-GOTI-1C	PRJNA893392	SRR22018007	Cre-#3-C
SAMN31421933	TALEN-GOTI-1T	PRJNA893392	SRR22018008	Cre-#3-T
SAMN39502056	TALEN-GOTI-2C-part1	PRJNA893392	SRR27670067	Rosa26-ELD-KKR-#1-C-part1
SAMN39502057	TALEN-GOTI-2C-part2	PRJNA893392	SRR27670066	Rosa26-ELD-KKR-#1-C-part2
SAMN39502058	TALEN-GOTI-2T-part1	PRJNA893392	SRR27669964	Rosa26-ELD-KKR-#1-T-part1
SAMN39502059	TALEN-GOTI-2T-part2	PRJNA893392	SRR27669953	Rosa26-ELD-KKR-#1-T-part2
SAMN39502060	TALEN-GOTI-3C-part1	PRJNA893392	SRR27669942	Rosa26-ELD-KKR-#2-C-part1
SAMN39502061	TALEN-GOTI-3C-part2	PRJNA893392	SRR27670027	Rosa26-ELD-KKR-#2-C-part2
SAMN39502062	TALEN-GOTI-3T-part1	PRJNA893392	SRR27670016	Rosa26-ELD-KKR-#2-T-part1
SAMN39502063	TALEN-GOTI-3T-part2	PRJNA893392	SRR27670005	Rosa26-ELD-KKR-#2-T-part2
SAMN39502064	TALEN-GOTI-4C-part1	PRJNA893392	SRR27669930	Rosa26-ELD-KKR-#3-C-part1
SAMN39502065	TALEN-GOTI-4C-part2	PRJNA893392	SRR27669919	Rosa26-ELD-KKR-#3-C-part2
SAMN39502066	TALEN-GOTI-4T-part1	PRJNA893392	SRR27670065	Rosa26-ELD-KKR-#3-T-part1
SAMN39502067	TALEN-GOTI-4T-part2	PRJNA893392	SRR27670054	Rosa26-ELD-KKR-#3-T-part2
SAMN39502068	TALEN-GOTI-4T-part3	PRJNA893392	SRR27670043	Rosa26-ELD-KKR-#3-T-part3
SAMN39502069	TALEN-GOTI-4T-part4	PRJNA893392	SRR27670000	Rosa26-ELD-KKR-#3-T-part4
SAMN39502070	TALEN-GOTI-5C-part1	PRJNA893392	SRR27669989	Rosa26-ELD-KKR-#4-C-part1
SAMN39502071	TALEN-GOTI-5C-part2	PRJNA893392	SRR27669978	Rosa26-ELD-KKR-#4-C-part2
SAMN39502072	TALEN-GOTI-5T-part1	PRJNA893392	SRR27669968	Rosa26-ELD-KKR-#4-T-part1
SAMN39502073	TALEN-GOTI-5T-part2	PRJNA893392	SRR27669967	Rosa26-ELD-KKR-#4-T-part2
SAMN39502075	TALEN-GOTI-6C	PRJNA893392	SRR27669965	Rosa26-ELD-#1-C
SAMN39502074	TALEN-GOTI-6T	PRJNA893392	SRR27669966	Rosa26-ELD-#1-T
SAMN39502077	TALEN-GOTI-7C	PRJNA893392	SRR27669962	Rosa26-ELD-#2-C
SAMN39502076	TALEN-GOTI-7T	PRJNA893392	SRR27669963	Rosa26-ELD-#2-T
SAMN39502079	TALEN-GOTI-8C	PRJNA893392	SRR27669960	Rosa26-ELD-#3-C
SAMN39502078	TALEN-GOTI-8T	PRJNA893392	SRR27669961	Rosa26-ELD-#3-T
SAMN39502081	TALEN-GOTI-9C	PRJNA893392	SRR27669958	Rosa26-ELD-#4-C
SAMN39502080	TALEN-GOTI-9T	PRJNA893392	SRR27669959	Rosa26-ELD-#4-T
SAMN39502083	TALEN-GOTI-10C	PRJNA893392	SRR27669956	Rosa26-ELD-#5-C
SAMN39502082	TALEN-GOTI-10T	PRJNA893392	SRR27669957	Rosa26-ELD-#5-T
SAMN39502111	TALEN-GOTI-11C-part1	PRJNA893392	SRR27670021	Rosa26-KKR-#1-C-part1
SAMN39502112	TALEN-GOTI-11C-part2	PRJNA893392	SRR27670020	Rosa26-KKR-#1-C-part2
SAMN39502110	TALEN-GOTI-11T	PRJNA893392	SRR27670022	Rosa26-KKR-#1-T
SAMN39502115	TALEN-GOTI-12C-part1	PRJNA893392	SRR27670017	Rosa26-KKR-#2-C-part1
SAMN39502116	TALEN-GOTI-12C-part2	PRJNA893392	SRR27670015	Rosa26-KKR-#2-C-part2
SAMN39502113	TALEN-GOTI-12T-part1	PRJNA893392	SRR27670019	Rosa26-KKR-#2-T-part1
SAMN39502114	TALEN-GOTI-12T-part2	PRJNA893392	SRR27670018	Rosa26-KKR-#2-T-part2
SAMN39502118	TALEN-GOTI-13C	PRJNA893392	SRR27670013	Rosa26-KKR-#3-C
SAMN39502117	TALEN-GOTI-13T	PRJNA893392	SRR27670014	Rosa26-KKR-#3-T
SAMN39502120	TALEN-GOTI-14C	PRJNA893392	SRR27670011	Rosa26-KKR-#4-C
SAMN39502119	TALEN-GOTI-14T	PRJNA893392	SRR27670012	Rosa26-KKR-#4-T
SAMN39502185	TALEN-GOTI-15C	PRJNA893392	SRR27670001	MSTN-ELD-KKR-#1-C
SAMN39502206	TALEN-GOTI-15T	PRJNA893392	SRR27669977	MSTN-ELD-KKR-#1-T
SAMN39502187	TALEN-GOTI-16C	PRJNA893392	SRR27669998	MSTN-ELD-KKR-#2-C
SAMN39502186	TALEN-GOTI-16T	PRJNA893392	SRR27669999	MSTN-ELD-KKR-#2-T
SAMN39502189	TALEN-GOTI-17C	PRJNA893392	SRR27669996	MSTN-ELD-KKR-#3-C
SAMN39502188	TALEN-GOTI-17T	PRJNA893392	SRR27669997	MSTN-ELD-KKR-#3-T
SAMN39502191	TALEN-GOTI-18C	PRJNA893392	SRR27669994	MSTN-ELD-KKR-#4-C
SAMN39502190	TALEN-GOTI-18T	PRJNA893392	SRR27669995	MSTN-ELD-KKR-#4-T
SAMN39502201	TALEN-GOTI-19C	PRJNA893392	SRR27669983	MSTN-ELD-#1-C
SAMN39502200	TALEN-GOTI-19T	PRJNA893392	SRR27669984	MSTN-ELD-#1-T
SAMN39502208	TALEN-GOTI-20C	PRJNA893392	SRR27669975	MSTN-ELD-#2-C
SAMN39502202	TALEN-GOTI-20T	PRJNA893392	SRR27669982	MSTN-ELD-#2-T
SAMN39502203	TALEN-GOTI-21C	PRJNA893392	SRR27669981	MSTN-ELD-#3-C
SAMN39502207	TALEN-GOTI-21T	PRJNA893392	SRR27669976	MSTN-ELD-#3-T
SAMN39502205	TALEN-GOTI-22C	PRJNA893392	SRR27669979	MSTN-ELD-#4-C
SAMN39502204	TALEN-GOTI-22T	PRJNA893392	SRR27669980	MSTN-ELD-#4-T
SAMN39502193	TALEN-GOTI-23C	PRJNA893392	SRR27669992	MSTN-KKR-#1-C
SAMN39502192	TALEN-GOTI-23T	PRJNA893392	SRR27669993	MSTN-KKR-#1-T
SAMN39502195	TALEN-GOTI-24C	PRJNA893392	SRR27669990	MSTN-KKR-#2-C
SAMN39502194	TALEN-GOTI-24T	PRJNA893392	SRR27669991	MSTN-KKR-#2-T
SAMN39502197	TALEN-GOTI-25C	PRJNA893392	SRR27669987	MSTN-KKR-#3-C
SAMN39502196	TALEN-GOTI-25T	PRJNA893392	SRR27669988	MSTN-KKR-#3-T
SAMN39502199	TALEN-GOTI-26C	PRJNA893392	SRR27669985	MSTN-KKR-#4-C
SAMN39502198	TALEN-GOTI-26T	PRJNA893392	SRR27669986	MSTN-KKR-#4-T
SAMN39502096	TALEN-GOTI-27C	PRJNA893392	SRR27669941	NLS-ELD-NLS-KKR-#1-C
SAMN39502095	TALEN-GOTI-27T	PRJNA893392	SRR27669943	NLS-ELD-NLS-KKR-#1-T
SAMN39502098	TALEN-GOTI-28C	PRJNA893392	SRR27670035	NLS-ELD-NLS-KKR-#2-C
SAMN39502097	TALEN-GOTI-28T	PRJNA893392	SRR27669940	NLS-ELD-NLS-KKR-#2-T
SAMN39502089	TALEN-GOTI-29C-part1	PRJNA893392	SRR27669949	NLS-ELD-NLS-KKR-#3-C-part1
SAMN39502090	TALEN-GOTI-29C-part2	PRJNA893392	SRR27669948	NLS-ELD-NLS-KKR-#3-C-part2
SAMN39502088	TALEN-GOTI-29T	PRJNA893392	SRR27669950	NLS-ELD-NLS-KKR-#3-T
SAMN39502092	TALEN-GOTI-30C	PRJNA893392	SRR27669946	NLS-ELD-NLS-KKR-#4-C
SAMN39502091	TALEN-GOTI-30T	PRJNA893392	SRR27669947	NLS-ELD-NLS-KKR-#4-T
SAMN39502094	TALEN-GOTI-31C	PRJNA893392	SRR27669944	NLS-ELD-NLS-KKR-#5-C
SAMN39502093	TALEN-GOTI-31T	PRJNA893392	SRR27669945	NLS-ELD-NLS-KKR-#5-T
SAMN39502102	TALEN-GOTI-32C	PRJNA893392	SRR27670031	NLS-ELD-NLS-KKR-#6-C
SAMN39502101	TALEN-GOTI-32T	PRJNA893392	SRR27670032	NLS-ELD-NLS-KKR-#6-T
SAMN39502100	TALEN-GOTI-33C	PRJNA893392	SRR27670033	NLS-ELD-NLS-KKR-#7-C
SAMN39502099	TALEN-GOTI-33T	PRJNA893392	SRR27670034	NLS-ELD-NLS-KKR-#7-T
SAMN39502176	TALEN-GOTI-34C	PRJNA893392	SRR27670042	NLS-ELD-FokI-#1-C
SAMN39502175	TALEN-GOTI-34T	PRJNA893392	SRR27670044	NLS-ELD-FokI-#1-T
SAMN39502178	TALEN-GOTI-35C	PRJNA893392	SRR27670040	NLS-ELD-FokI-#2-C
SAMN39502177	TALEN-GOTI-35T	PRJNA893392	SRR27670041	NLS-ELD-FokI-#2-T
SAMN39502087	TALEN-GOTI-36C	PRJNA893392	SRR27669951	NLS-ELD-FokI-#3-C
SAMN39502086	TALEN-GOTI-36T	PRJNA893392	SRR27669952	NLS-ELD-FokI-#3-T
SAMN39502085	TALEN-GOTI-37C	PRJNA893392	SRR27669954	NLS-ELD-FokI-#4-C
SAMN39502084	TALEN-GOTI-37T	PRJNA893392	SRR27669955	NLS-ELD-FokI-#4-T
SAMN39502104	TALEN-GOTI-38C	PRJNA893392	SRR27670029	NLS-KKR-FokI-#1-C
SAMN39502103	TALEN-GOTI-38T	PRJNA893392	SRR27670030	NLS-KKR-FokI-#1-T
SAMN39502106	TALEN-GOTI-39C	PRJNA893392	SRR27670026	NLS-KKR-FokI-#2-C
SAMN39502105	TALEN-GOTI-39T	PRJNA893392	SRR27670028	NLS-KKR-FokI-#2-T
SAMN39502108	TALEN-GOTI-40C	PRJNA893392	SRR27670024	NLS-KKR-FokI-#3-C
SAMN39502107	TALEN-GOTI-40T	PRJNA893392	SRR27670025	NLS-KKR-FokI-#3-T
SAMN39589533	TALEN-GOTI-41C	PRJNA893392	SRR27709152	NLS-KKR-FokI-#4-C
SAMN39502109	TALEN-GOTI-41T	PRJNA893392	SRR27670023	NLS-KKR-FokI-#4-T
SAMN39502184	TALEN-GOTI-42C	PRJNA893392	SRR27670002	FokI-#1-C
SAMN39502183	TALEN-GOTI-42T	PRJNA893392	SRR27670003	FokI-#1-T
SAMN39502180	TALEN-GOTI-43C	PRJNA893392	SRR27670038	FokI-#2-C
SAMN39502179	TALEN-GOTI-43T	PRJNA893392	SRR27670039	FokI-#2-T
SAMN39502182	TALEN-GOTI-44C	PRJNA893392	SRR27670036	FokI-#3-C
SAMN39502181	TALEN-GOTI-44T	PRJNA893392	SRR27670037	FokI-#3-T
SAMN39502127	TALEN-GOTI-45C-part1	PRJNA893392	SRR27669939	fRYCas9-#1-C-part1
SAMN39502128	TALEN-GOTI-45C-part2	PRJNA893392	SRR27669938	fRYCas9-#1-C-part2
SAMN39502129	TALEN-GOTI-45C-part3	PRJNA893392	SRR27669937	fRYCas9-#1-C-part3
SAMN39502130	TALEN-GOTI-45C-part4	PRJNA893392	SRR27669936	fRYCas9-#1-C-part4
SAMN39502131	TALEN-GOTI-45C-part5	PRJNA893392	SRR27669935	fRYCas9-#1-C-part5
SAMN39502132	TALEN-GOTI-45C-part6	PRJNA893392	SRR27669934	fRYCas9-#1-C-part6
SAMN39502126	TALEN-GOTI-45T-part1	PRJNA893392	SRR27670004	fRYCas9-#1-T-part1
SAMN39502122	TALEN-GOTI-45T-part2	PRJNA893392	SRR27670009	fRYCas9-#1-T-part2
SAMN39502123	TALEN-GOTI-45T-part3	PRJNA893392	SRR27670008	fRYCas9-#1-T-part3
SAMN39502124	TALEN-GOTI-45T-part4	PRJNA893392	SRR27670007	fRYCas9-#1-T-part4
SAMN39502125	TALEN-GOTI-45T-part5	PRJNA893392	SRR27670006	fRYCas9-#1-T-part5
SAMN39502121	TALEN-GOTI-45T-part6	PRJNA893392	SRR27670010	fRYCas9-#1-T-part6
SAMN39502139	TALEN-GOTI-46C-part1	PRJNA893392	SRR27669926	fRYCas9-#2-C-part1
SAMN39502140	TALEN-GOTI-46C-part2	PRJNA893392	SRR27669925	fRYCas9-#2-C-part2
SAMN39502141	TALEN-GOTI-46C-part3	PRJNA893392	SRR27669924	fRYCas9-#2-C-part3
SAMN39502142	TALEN-GOTI-46C-part4	PRJNA893392	SRR27669923	fRYCas9-#2-C-part4
SAMN39502143	TALEN-GOTI-46C-part5	PRJNA893392	SRR27669922	fRYCas9-#2-C-part5
SAMN39502144	TALEN-GOTI-46C-part6	PRJNA893392	SRR27669921	fRYCas9-#2-C-part6
SAMN39502133	TALEN-GOTI-46T-part1	PRJNA893392	SRR27669933	fRYCas9-#2-T-part1
SAMN39502134	TALEN-GOTI-46T-part2	PRJNA893392	SRR27669932	fRYCas9-#2-T-part2
SAMN39502135	TALEN-GOTI-46T-part3	PRJNA893392	SRR27669931	fRYCas9-#2-T-part3
SAMN39502136	TALEN-GOTI-46T-part4	PRJNA893392	SRR27669929	fRYCas9-#2-T-part4
SAMN39502137	TALEN-GOTI-46T-part5	PRJNA893392	SRR27669928	fRYCas9-#2-T-part5
SAMN39502138	TALEN-GOTI-46T-part6	PRJNA893392	SRR27669927	fRYCas9-#2-T-part6
SAMN39502151	TALEN-GOTI-47C-part1	PRJNA893392	SRR27669913	fRYCas9-#3-C-part1
SAMN39502152	TALEN-GOTI-47C-part2	PRJNA893392	SRR27669912	fRYCas9-#3-C-part2
SAMN39502153	TALEN-GOTI-47C-part3	PRJNA893392	SRR27669911	fRYCas9-#3-C-part3
SAMN39502154	TALEN-GOTI-47C-part4	PRJNA893392	SRR27669910	fRYCas9-#3-C-part4
SAMN39502155	TALEN-GOTI-47C-part5	PRJNA893392	SRR27669909	fRYCas9-#3-C-part5
SAMN39502156	TALEN-GOTI-47C-part6	PRJNA893392	SRR27670064	fRYCas9-#3-C-part6
SAMN39502145	TALEN-GOTI-47T-part1	PRJNA893392	SRR27669920	fRYCas9-#3-T-part1
SAMN39502146	TALEN-GOTI-47T-part2	PRJNA893392	SRR27669918	fRYCas9-#3-T-part2
SAMN39502147	TALEN-GOTI-47T-part3	PRJNA893392	SRR27669917	fRYCas9-#3-T-part3
SAMN39502148	TALEN-GOTI-47T-part4	PRJNA893392	SRR27669916	fRYCas9-#3-T-part4
SAMN39502149	TALEN-GOTI-47T-part5	PRJNA893392	SRR27669915	fRYCas9-#3-T-part5
SAMN39502150	TALEN-GOTI-47T-part6	PRJNA893392	SRR27669914	fRYCas9-#3-T-part6
SAMN39502160	TALEN-GOTI-48C	PRJNA893392	SRR27670060	fRYCas9-Tyr-#1-C
SAMN39502159	TALEN-GOTI-48T	PRJNA893392	SRR27670061	fRYCas9-Tyr-#1-T
SAMN39502162	TALEN-GOTI-49C	PRJNA893392	SRR27670058	fRYCas9-Tyr-#2-C
SAMN39502161	TALEN-GOTI-49T	PRJNA893392	SRR27670059	fRYCas9-Tyr-#2-T
SAMN39502158	TALEN-GOTI-50C	PRJNA893392	SRR27670062	fRYCas9-Tyr-#3-C
SAMN39502157	TALEN-GOTI-50T	PRJNA893392	SRR27670063	fRYCas9-Tyr-#3-T
SAMN39502209	TALEN-GOTI-51C	PRJNA893392	SRR27669974	fRYCas9-BE3-TyrL#-1C
SAMN39502210	TALEN-GOTI-51T	PRJNA893392	SRR27669973	fRYCas9-BE3-TyrL#-1T
SAMN39502211	TALEN-GOTI-52C	PRJNA893392	SRR27669972	fRYCas9-BE3-TyrL#-2C
SAMN39502212	TALEN-GOTI-52T	PRJNA893392	SRR27669971	fRYCas9-BE3-TyrL#-2T
SAMN39502213	TALEN-GOTI-53C	PRJNA893392	SRR27669970	fRYCas9-BE3-TyrL#-3C
SAMN39502214	TALEN-GOTI-53T	PRJNA893392	SRR27669969	fRYCas9-BE3-TyrL#-3T
SAMN39502164	TALEN-GOTI-54C-part1	PRJNA893392	SRR27670056	RYCas9-#1-C-part1
SAMN39502165	TALEN-GOTI-54C-part2	PRJNA893392	SRR27670055	RYCas9-#1-C-part2
SAMN39502163	TALEN-GOTI-54T	PRJNA893392	SRR27670057	RYCas9-#1-T
SAMN39502166	TALEN-GOTI-55C-part1	PRJNA893392	SRR27670053	RYCas9-#2-T-part1
SAMN39502167	TALEN-GOTI-55C-part2	PRJNA893392	SRR27670052	RYCas9-#2-T-part2
SAMN39502168	TALEN-GOTI-55C-part3	PRJNA893392	SRR27670051	RYCas9-#2-T-part3
SAMN39502169	TALEN-GOTI-55T-part1	PRJNA893392	SRR27670050	RYCas9-#2-C-part1
SAMN39502170	TALEN-GOTI-55T-part2	PRJNA893392	SRR27670049	RYCas9-#2-C-part2
SAMN39502171	TALEN-GOTI-56C-part1	PRJNA893392	SRR27670048	RYCas9-#3-T-part1
SAMN39502172	TALEN-GOTI-56C-part2	PRJNA893392	SRR27670047	RYCas9-#3-T-part2
SAMN39502173	TALEN-GOTI-56T-part1	PRJNA893392	SRR27670046	RYCas9-#3-C-part1
SAMN39502174	TALEN-GOTI-56T-part2	PRJNA893392	SRR27670045	RYCas9-#3-C-part2
